# Supplementary material for: Structures of BCL-2 in complex with venetoclax reveal the molecular basis of resistance mutations
Source: Nat Commun. 2019 Jun 3;10:2385. doi: 10.1038/s41467-019-10363-1 (PMC6547681; doi:10.1038/s41467-019-10363-1)
Supplement: Supplementary file 4 — Source Data [file 41467_2019_10363_MOESM4_ESM.xlsx]

## Sheet: Table 2
Table 2	Raw data values for parameters in table 2. Data reported to 3 significant figures with ND indicating values not determined.
	BCL2 protein	Independent experiment number	BIMBH3 KD (nM)	BIMBH3 KD mean (nM)	BIMBH3 KD standard deviation (nM)	BAXBH3 KD (nM)	BAXBH3 KD mean (nM)	BAXBH3 KD standard deviation (nM)	Ven KI (nM)	Ven KI mean (nM)	Ven KI standard deviation (nM)	S55746 KI (nM)	S55746 KI mean (nM)	S55746 KI standard deviation (nM)
		1	0.205			1.6			0.00201			0.358
	WT	2	0.179	0.287667	0.166209	1.14	1.36667	0.230072	0.024	0.01807	0.014066	0.372	0.356	0.017088
		3	0.479			1.36			0.0282			0.338
		1	0.83			12.9			2.49			49.8
	G101V	2	0.806	0.839333	0.0388501	12.2	11.67	1.56387	2.52	3.16667	1.14614	29	35.7333	12.1858
		3	0.882			9.91			4.49			28.4
		1	0.217			ND			0.125			ND
	G101A	2	0.267	0.225333	0.0381881	ND	ND	ND	0.077	0.113667	0.0325167	ND	ND	ND
		3	0.192			ND			0.139			ND
		1	0.0884			4.25			19.02			ND
	F104C	2	0.146	0.172467	0.0999633	3.96	4.01667	0.210792	31.6	25.14	6.29689	ND	ND	ND
		3	0.283			3.84			24.8			ND
		1	0.0504			7.24			0.358			ND
	F104L	2	0.0331	0.0388333	0.0100172	5.46	6.08333	1.00271	0.584	0.455667	0.116079	ND	ND	ND
		3	0.033			5.55			0.425			ND
		1	0.441			4.18			0.0336			ND
	E152A	2	0.293	0.367	0.104652	2.93	3.555	0.883883	0.0186	0.0269333	0.00763763	ND	ND	ND
		3	ND			ND			0.0286			ND
		1	0.905			5.7			0.000573			2.41
	G101V, E152A (DM)	2	0.357	0.631	0.387495	5.31	5.505	0.275772	0.00504	0.00194933	0.00268193	8.22	5.315	4.10829
		3	ND			ND			0.000235			ND

## Sheet: Figure 3a
Figure 3a	Raw data values data in Figure 3a, data from independent experiment 1 are shown in the figure.
	BCL2 WT independent experiment 1	Venetoclax concentration					BCL2 WT independent experiment 2	Venetoclax concentration					BCL2 WT independent experiment 3	Venetoclax concentration
	BCL-2 concentration (nM)	0	20	40	60		BCL-2 concentration (nM)	0	20	40	60		BCL-2 concentration (nM)	0	20	40	60
	10	0	0	0	0		0	0	0	0	0		0	0	0	0	0
	10	154.126	-2.83211	-3.93255	-3.17442		7	299.626	0.1819	1.4931	0		7	268.049	0	0	0
	20	170.526	71.953	-3.63735	-3.42668		15	426.314	1.2591	1.0499	1.362		14	403.027	0.002	0.2022	1.2082
	30	181.718	160.704	-1.25584	-2.90524		23	495.884	133.843	1.699	1.2542		21	474.236	79.3949	0.7808	1.9301
	40	188.835	181.944	113.313	-1.87066		31	540.858	365.417	2.2709	0.7109		29	522.102	310.633	1.7098	1.1217
	50	194.104	189.564	169.704	2.35853		39	578.21	464.089	47.2014	2.2072		36	557.807	446.957	1.8287	1.4698
	60	198.52	196.226	185.982	129.179		47	608.118	522.59	245.865	2.8556		43	588.373	518.472	118.127	1.6981
	70	201.721	200.306	193.838	175.457		54	631.528	563.255	434.016	10.6908		51	613.488	565.963	341.496	1.2003
	80	204.429	203.138	199.29	190.16		62	654.69	594.748	511.572	139.616		58	635.232	597.081	476.432	11.643
	100	208.32	207.288	204.659	200.88		78	683.513	639.667	594.929	472.408		73	668.032	647.379	574.999	352.339
	150	212.703	212.783	211.546	210.832		117	741.351	705.435	684.349	644.422		109	723.669	717.746	684.891	628.928
	200	216.923	216.697	215.807	215.194		156	765.288	733.444	720.26	697.412		146	761.375	763.732	742.011	715.428

## Sheet: Figure 3b
Figure 3b	Raw data values data in Figure 3b, data from independent experiment 1 are shown in the figure.
	BCL2 F104C independent experiment 1	Venetoclax concentration					BCL2 F104C independent experiment 2	Venetoclax concentration					BCL2 F104C independent experiment 3	Venetoclax concentration
	BCL-2 concentration (nM)	0	20	40	60		BCL-2 concentration (nM)	0	20	40	60		BCL-2 concentration (nM)	0	20	40	60
	0	0	0	0	0		0	0	0	0	0		0	0	0	0	0
	10	133.137	102.981	81.1692	65.6169		4	258.028	154.086	117.361	90.3198		10	500.673	354.367	262.292	210.55
	20	157.405	138.152	117.703	103.439		9	436.062	287.714	223.682	171.984		20	692.43	569.085	448.502	373.315
	30	170.059	155.86	141.058	125.694		13	561.144	403.55	311.556	245.028		30	813.673	714.49	601.516	502.341
	40	176.899	168.41	154.565	143.368		18	655.878	504.279	406.212	329.768		40	895.178	816.094	720.811	631.786
	50	181.728	175.305	164.811	157.312		23	723.414	588.393	471.227	388.361		50	956.283	895.664	802.722	705.541
	60	185.818	180.933	172.509	165.245		27	786.29	662.031	555.71	456.633		60	1012.33	966.076	890.884	816.165
	70	188.662	184.676	178.609	171.782		32	831.108	721.371	608.352	516.398		70	1056.11	1018.37	957.829	886.352
	80	190.888	187.648	182.911	177.767		37	873.985	779.08	668.718	571.566		80	1093.99	1068.55	1010.42	952.283
	100	194.543	192.276	188.463	185.099		46	939.835	859.551	773.256	675.422		100	1155.81	1132.4	1094.64	1052.17
	150	198.634	198.225	196.143	194.372		69	1049.67	997.425	935.447	857.692		150	1249	1236.46	1214.18	1180.89
	200	207.014	207.595	205.684	203.865		116	1175.45	1149.71	1092.36	1061.83		250	1366.73	1360.27	1342.33	1334.7

## Sheet: Figure 3c
Figure 3c	Raw data values data in Figure 3c, data from independent experiment 1 are shown in the figure.
	BCL2 E152A independent experiment 1	Venetoclax concentration					BCL2 E152A independent experiment 2	Venetoclax concentration					BCL2 E152A independent experiment 3	Venetoclax concentration
	BCL-2 concentration (nM)	0	20	40	60		BCL-2 concentration (nM)	0	20	40	60		BCL-2 concentration (nM)	0	20	40	60
	0	0	0	0	0		0	0	0	0	0		0	0	0	0	0
	7	114.979	1.1262	0.586518	0.263645		7	114.979	1.1262	0.586518	0.263645		10	460.336	1.04838	1.69966	0.285419
	14	138.986	4.08172	1.04236	0.287469		14	138.986	4.08172	1.04236	0.287469		20	668.729	8.17287	1.84123	0.5541
	21	153.367	34.585	2.58805	0.795033		21	153.367	34.585	2.58805	0.795033		30	792.802	290.761	3.79535	1.39246
	28	159.16	122.362	4.76503	1.67589		28	159.16	122.362	4.76503	1.67589		40	876.884	601.767	7.57206	2.41491
	36	163.795	145.935	10.6326	2.72122		36	163.795	145.935	10.6326	2.72122		50	946.69	771.196	115.683	3.80538
	43	168.276	157.224	94.0326	5.06791		43	168.276	157.224	94.0326	5.06791		60	1003.38	876.752	508.282	7.52721
	50	171.487	165.002	128.131	8.44616		50	171.487	165.002	128.131	8.44616		70	1049.22	955.392	744.371	48.8376
	57	173.899	169.292	155.206	21.739		57	173.899	169.292	155.206	21.739		80	1087.35	1011.34	871.01	401.799
	72	176.769	175.448	166.528	134.752		72	176.769	175.448	166.528	134.752		100	1146.78	1091.61	1011.93	693.842
	108	181.95	183.394	180.32	170.034		108	181.95	183.394	180.32	170.034		150	1248.23	1216.65	1170.95	1069.99
	181	197	196.881	194.844	190.249		181	197	196.881	194.844	190.249		250	1368.74	1349.43	1330.88	1296.58

## Sheet: Figure 3d
Figure 3d	Raw data values data in Figure 3d, , data from independent experiment 1 are shown in the figure.
	BCL2 G101V, E152A independent experiment 1	Venetoclax concentration					BCL2 G101V, E152A independent experiment 2	Venetoclax concentration					BCL2 G101V, E152A independent experiment 3	Venetoclax concentration
	BCL-2 concentration (nM)	0	20	40	60		BCL-2 concentration (nM)	0	20	40	60		BCL-2 concentration (nM)	0	20	40	60
	0	0	0	0	0		0	0	0	0	0		0	0	0	0	0
	13	62.8596	1.24161	0.402269	0.555466		10	143.365	-1.50255	-2.88629	-3.00374		10	426.195	1.04144	1.18198	1.52465
	27	72.5222	50.4202	1.02178	0.602417		20	165.809	98.8044	-2.3109	-2.77912		20	616.493	8.06748	1.75077	0.902623
	40	74.4517	68.8165	6.80002	1.43612		30	176.969	156.079	5.42292	-2.09867		30	728.891	361.748	2.02718	0.952406
	54	79.3812	75.8301	62.3036	3.66518		40	183.107	173.733	127.502	-0.8059		40	807.165	603.79	5.5464	2.17892
	67	81.3163	79.0689	73.6996	38.635		50	188.078	186.493	164.357	60.3613		50	874.787	734.87	238.738	2.4452
	81	82.4185	81.3421	78.5617	68.3281		60	191.667	187.188	177.708	152.075		60	929.024	834.728	579.629	6.67808
	94	83.6007	83.0675	81.1133	76.0542		70	194.428	191.095	184.844	172.516		70	971.662	898.55	743.649	202.993
	108	84.6793	84.1657	82.8663	78.8546		80	196.957	194.296	189.357	181.74		80	1006.97	949.281	831.992	534.192
	135	85.6828	85.7295	85.0621	84.4651		100	200.089	198.931	195.427	191.276		100	1059.54	1025.08	947.344	818.987
	202	87.7726	87.7397	87.782	87.4606		150	205.063	204.604	202.857	201.02		150	1160.74	1139.97	1097.62	1044.5
	337	91.3545	92.9096	93.1929	93.6379		200	207.968	207.849	206.756	205.741		250	1276.02	1268.23	1248.82	1227.93

## Sheet: Figure 3e
Figure 3e	Raw data values data in Figure 3e , data from independent experiment 1 are shown in the figure.
	BCL2 G101A independent experiment 1	Venetoclax concentration					BCL2 G101A independent experiment 2	Venetoclax concentration					BCL2 G101A independent experiment 3	Venetoclax concentration
	BCL-2 concentration (nM)	0	20	40	60		BCL-2 concentration (nM)	0	20	40	60		BCL-2 concentration (nM)	0	20	40	60
	0	0	0	0	0		0	0	0	0	0		0	0	0	0	0
	10	38.1546	3.14258	1.08094	0.794891		8	36.4394	2.64483	1.05812	0.911607		8	36.5376	2.83407	1.18666	0.672771
	20	42.5031	19.7916	2.76795	1.62215		17	41.2722	8.13915	2.22249	1.57747		17	40.852	9.54791	2.00943	1.25386
	30	44.3419	36.6144	5.27034	2.53716		26	43.4437	33.5355	4.04738	2.32341		25	42.9428	33.3504	3.91251	1.86045
	40	45.6778	42.7521	12.8172	3.7434		35	44.9175	40.9312	8.1094	3.3897		34	44.0878	40.3236	9.4877	2.67339
	50	46.3797	44.8934	37.5806	7.46808		43	45.5671	43.5767	28.8856	5.18285		43	44.9331	43.1879	27.1819	4.22348
	60	47.0442	45.779	42.8212	13.8263		52	46.1323	44.6825	39.6656	9.19408		51	45.6794	44.1879	39.0009	8.73283
	70	47.4656	46.6267	44.5285	37.1038		61	46.6587	45.9649	43.1665	24.6754		60	46.1681	45.4133	42.4344	24.919
	80	47.7108	47.3599	46.4834	42.3976		70	46.9099	46.6614	44.8741	38.881		68	46.1036	45.9655	43.9006	34.4256
	100	48.3589	47.9792	47.2966	46.2616		87	47.524	47.6438	46.4219	43.8625		86	46.8265	46.7144	45.3828	43.2395
	150	49.2223	49.0047	48.8672	49.0609		131	48.3739	48.6002	47.9173	47.4844		129	47.7392	47.7424	47.1469	46.4484
	250	49.982	50.1245	50.2121	50.4882		218	49.2773	49.5736	49.1677	49.1168		215	48.6086	48.8061	48.2669	48.3092

## Sheet: Figure 3f
Figure 3f	Raw data values data in Figure 3f, data from independent experiment 1 are shown in the figure.
	BCL2 WT independent experiment 1	S55746 concentration					BCL2 WT independent experiment 2	S55746 concentration					BCL2 WT independent experiment 3	S55746 concentration
	BCL-2 concentration (nM)	0	20	40	60		BCL-2 concentration (nM)	0	20	40	80		BCL-2 concentration (nM)	0	20	40	60
	0	0	0	0	0		0	0	0	0	0		0	0	0	0	0
	10	-	14.9942	5.80785	3.3753		1	71.0046	2.73323	1.74843	1.2215		10	34.9213	5.54521	2.58143	1.1233
	20	76.2546	62.0337	14.077	7.92873		3	126.896	5.05441	3.27351	2.49324		20	48.1345	30.5673	5.65303	2.64767
	30	81.5545	78.5463	36.4319	13.853		4	164.284	7.38506	4.7441	3.63869		30	54.9308	46.9544	15.4804	4.96632
	40	83.5047	84.3215	75.4873	26.5524		6	193.237	10.4479	5.88417	4.67275		40	60.3731	55.2753	43.3243	9.93812
	50	85.2145	87.889	78.7968	51.4643		8	212.106	13.83	7.97115	5.6951		50	65.2562	61.4638	49.1674	23.6574
	60	86.9629	89.8444	84.5822	75.6075		9	227.97	18.2167	9.58225	6.78235		60	68.6843	66.5259	58.6901	44.7291
	70	88.2341	91.3513	88.5391	83.0032		11	237.832	22.9055	11.5501	7.79064		70	71.7931	70.0896	64.9952	55.5781
	80	89.9347	91.9809	89.9035	87.1926		12	249.268	29.6258	13.3285	8.94498		80	74.0452	71.977	69.0967	62.5167
	100	-	93.8895	92.2307	90.81		16	264.088	52.2757	18.1319	11.2715		100	78.4897	77.7314	75.0006	70.2062
	150	92.283	96.8618	94.9838	94.4799		24	284.796	194.711	35.953	17.5573		150	85.0415	85.769	84.1638	81.267
	200	93.5665	97.7551	96.8989	96.2757		40	303.51	278.992	135.922	30.3087		200	89.7287	90.6286	89.8321	87.9958

## Sheet: Figure 3g
Figure 3g	Raw data values data in Figure 3g, data from independent experiment 1 are shown in the figure.
	BCL2 G101V independent experiment 1	S55746 concentration					BCL2 G101V independent experiment 2	S55746 concentration					BCL2 G101V independent experiment 3	S55746 concentration
	BCL-2 concentration (nM)	0	20	40	60		BCL-2 concentration (nM)	0	20	40	60		BCL-2 concentration (nM)	0	20	40	80
	0	0	0	0	0		0	0	0	0	0		0	0	0	0	0
	10	65.2936	59.4981	53.0775	47.4597		10	207.725	173.158	142.314	98.8052		10	39.0422	34.4335	29.9924	22.8907
	20	75.3142	71.3826	66.1797	62.0582		20	254.723	232.183	204.771	156.985		20	44.8232	41.9552	38.5613	32.1933
	30	78.8887	77.2987	73.4709	69.7854		30	280.606	262.629	240.258	196.195		30	47.7441	45.3747	42.9042	37.5379
	40	82.2878	80.4228	77.7102	76.161		40	293.537	280.533	263.387	224.521		40	49.0473	47.3992	45.6376	41.1001
	50	83.58	83.2844	81.3114	79.3118		50	303.061	293.102	278.636	244.821		50	49.9505	48.7371	47.2724	43.4737
	60	86.0935	85.1797	83.6106	82.6237		60	310.942	302.908	291.594	261.933		60	50.6477	49.7741	48.7177	45.424
	70	86.9154	86.4751	85.9498	84.8163		70	317.197	309.956	301.246	275.69		70	51.2903	50.4376	49.6061	46.908
	80	88.6317	87.9511	87.455	85.9361		80	321.885	316.608	307.892	286.55		80	51.6832	51.0592	50.2962	48.0972
	100	89.5656	89.5861	89.2588	88.8819		100	328.876	324.599	318.485	303.493		100	52.3683	51.7173	51.3212	49.7546
	150	92.0832	91.8559	91.8217	91.2891		150	338.613	337.351	334.001	325.735		150	53.2502	52.8108	52.4759	51.7109
	200	93.2684	93.1192	93.5739	93.4484		250	351.291	349.701	347.773	343.304		250	53.9582	53.5404	53.5471	53.091

## Sheet: Figure 3h
Figure 3h	Raw data values data in Figure 3h, data from independent experiment 1 are shown in the figure.
	BCL2 G101V, E152A independent experiment 1	S55746 concentration					BCL2 G101V, E152A independent experiment 2	S55746 concentration
	BCL-2 concentration (nM)	0	20	40	60		BCL-2 concentration (nM)	0	20	40	60
	0	0	0	0	0		0	0	0	0	0
	10	70.8366	30.4614	10.773	8.7572		10	20.7914	6.02147	1.94842	1.40153
	20	77.5627	65.5037	28.9257	17.8604		20	29.0499	18.8646	5.64329	2.80236
	30	82.0045	76.9824	52.4298	29.7852		30	35.0748	27.9038	13.0173	5.59204
	40	84.2054	81.6304	71.0654	46.113		40	38.6458	34.3045	23.2512	9.95774
	50	86.0346	84.581	78.1857	65.5161		50	41.9286	38.4913	30.4785	18.5156
	60	87.5166	86.8988	82.5478	78.402		60	45.152	42.4602	36.3344	29.1548
	70	88.2596	87.9145	84.8279	82.48		70	47.5508	45.435	40.4837	34.7085
	80	88.7715	88.9424	86.613	84.2763		80	50.0592	47.8619	44.3565	38.0757
	100	90.0077	90.7371	88.6534	87.9314		100	53.6574	52.9424	49.9278	45.7651
	150	92.8011	92.2147	91.2516	91.7815		150	61.1826	60.437	58.1685	56.7196
	200	93.2076	94.1481	92.8828	93.0262		200	65.8974	65.8724	64.0843	63.1726

## Sheet: Figure 4a
Figure 4a	Raw data values for data in Figure 4a. Each independent experiment was performed in duplicate, with single experiment per column
	Servier BCL2i concentration (μM)	Parental						EV						WT						G101V
		Independent Experiment 1		Independent Experiment 2		Independent Experiment 3		Independent Experiment 1		Independent Experiment 2		Independent Experiment 3		Independent Experiment 1		Independent Experiment 2		Independent Experiment 3		Independent Experiment 1		Independent Experiment 2		Independent Experiment 3
	1e-05	93.9323	106.068	99.9383	100.062	98.954	101.046	99.3234	100.677	102.577	97.4226	101.394	98.6062	96.6857	103.314	97.5084	102.492	97.9969	102.003	99.2391	100.761	96.6514	103.349	100.231	99.7689
	0.002441	91.4402	90.8859	86.2314	89.8168	85.5276	83.3911	88.9523	87.4084	89.2494	94.9526	87.4362	89.165	104.257	101.358	101.092	104.557	108.556	107.964	101.732	105.541	101.471	100.747	98.3997	96.2258
	0.019531	79.2854	83.3303	62.6836	66.1433	63.9237	63.1413	75.739	73.0846	66.7539	65.9982	63.1232	67.4142	96.6254	95.673	92.0302	88.7418	99.347	92.266	101.233	105.333	99.4261	108.299	99.4303	101.501
	0.15625	41.8118	47.4883	34.039	38.7009	36.6962	37.7057	42.8454	43.0518	40.1048	37.5337	38.6097	40.3385	66.2785	73.2752	66.9175	61.0184	66.1744	64.2173	108.011	108.932	92.5859	97.6976	98.0814	92.6354
	1.25	10.6041	12.2528	8.82387	10.3449	11.1209	10.6588	11.1142	11.7534	10.7918	11.8837	11.8245	12.8107	24.7999	27.2341	19.6042	19.8752	19.5521	19.9286	83.9432	82.2649	73.5363	79.1845	69.7767	77.301
	10	0.869068	0.813276	1.2479	1.25476	1.1789	1.09949	0.615718	0.863428	1.09195	1.18893	1.1059	1.21824	1.22279	1.54271	1.71632	1.95627	1.73231	1.84094	11.7008	12.8238	9.38585	9.61041	8.64561	8.91824
